# Supplementary material for: A comparison of attitudes and knowledge of pre-exposure prophylaxis (PrEP) between hospital and Key Population Led Health Service providers: Lessons for Thailand’s Universal Health Coverage implementation
Source: PLoS One. 2022 May 12;17(5):e0268407. doi: 10.1371/journal.pone.0268407 (PMC9098026; doi:10.1371/journal.pone.0268407)
Supplement: S1 Dataset — (XLS) [file pone.0268407.s002.xls]

## Sheet: Sheet1
servicetype	PrEP center number	directPrEP	serviceyears	sex	sex_current	age	License	Training	experienceshiv	experiencesPrEP	knowledge	PrEPeffectivepreventiontooli	takingPrEPconsistentlycanpre	takingPrEPinconsistentlycancau	takingPrEPforalongtimecaus	MostPrEPusersdonotadhereto	PrEPusershavemoreriskbehavi	PrEPusershavemoreSTIs	MostPrEPusersarelikelytoha	Patientsmaybeperceivedtobe	MostPrEPusersalikelytohave	PrEPusersaremorelikelytosh	Idonothavetimetoengagein	behavioralinterventionsinprev	PrEPismoreimportantandeffec	FreePrEPshouldbeprovidedto	FreePrEPonlyamongthosewith	PrEPshouldbedonetogetherwit	TakingPrEPwouldcostlessthan	Thosewithnoorlowriskshould	PrEPuserswhodonotadhereto	PrEPuserswithfrequentsSTIss	PrEPiseffiveinMSM	PrEPiseffectiveinTGWs	PrEPiseffectiveinserodicorda	PrEPiseffectiveinPWIDs	PrEPiseffectiveinsexworkers	PrEPtrainingandHIVprevention	Thaigovernmentshouldsupporti	NHSOshouldsupportPrEPservice	Hospitalshouldappropriatelya	Centralbodyshouldfollowupan	PrEPserviceshouldbemadeavai	PrEPserviceshouldbemadeava	AT	CBOsthatarequalifiedtoprovi	PrivatepharmacieswhopassPrEP	IPrEPnoteffective	IIPrEPconsistent
2	1	1	> 3	1	3	47	0	2	4-10 years	2-4 years	7	4	1	4	2	5	4	2	2	4	4	3	1	4	1	1	5	1	1	1	4	4	1	1	2	1	1	1	1	1	1	1	1	1	1	1	2	4	5
2	1	1	> 3	1	3	28	0	4	4-10 years	2-4 years	8	4	1	2	4	4	3	4	5	2	2	3	5	4	4	1	1	1	1	4	4	5	1	1	1	1	1	1	1	1	1	2	1	3	3	1	2	4	5
2	1	1	> 3	1	5	21	0	2	2-4 years	1-2 years	9	5	1	5	5	5	4	2	5	3	4	4	4	5	4	1	4	1	1	4	5	5	2	2	2	2	2	1	1	1	1	1	2	2	2	1	3	5	5
2	1	1	> 3	2	2	41	0	2	2-4 years	1-2 years	9	5	1	5	5	5	4	4	5	2	4	5	5	5	5	1	5	1	1	1	4	1	1	1	1	1	1	1	1	1	1	1	1	1	2	1	5	5	5
2	1	1	> 3	1	5	23	0	1	0	0	8	4	1	3	5	4	2	1	3	4	4	4	4	1	2	5	1	1	4	1	4	5	2	2	2	2	2	1	1	1	1	1	1	1	1	1	5	4	5
2	1	1	> 3	1	5	48	0	4	4-10 years	2-4 years	7	5	1	2	4	4	4	4	4	4	4	4	4	4	4	4	4	1	1	4	5	5	1	1	1	1	4	1	1	1	1	1	1	1	1	1	1	5	5
2	1	1	> 3	1	3	37	0	1	4-10 years	2-4 years	8	4	1	1	4	4	4	2	4	4	4	5	2	1	5	5	5	1	1	3	4	5	1	1	1	1	1	1	1	1	1	1	1	1	1	1	4	4	5
2	2	1	> 3	2	2	33	0	4	2-4 years	2-4 years	8	5	1	5	5	2	3	2	4	2	3	4	3	4	2	2	4	1	1	4	5	5	1	3	3	1	2	1	1	1	3	2	3	3	3	1	3	5	5
2	2	1	> 3	1	4	26	0	2	< 1 year	< 1 year	6	4	2	2	4	2	3	4	4	2	3	4	3	4	4	2	4	1	4	4	4	4	2	2	1	2	1	2	2	4	2	2	2	2	3	1	4	4	4
2	2	1	> 3	1	5	38	0	4	4-10 years	> 4 years	8	5	1	1	4	4	4	4	4	5	4	5	4	4	2	1	5	1	1	5	5	5	1	1	1	1	1	1	1	1	1	1	1	1	1	1	4	5	5
2	3	1	> 3	1	3	40	0	2	> 10 years	> 4 years	8	4	1	4	4	3	3	2	4	3	2	2	2	4	4	4	1	1	1	4	4	4	1	1	1	2	1	1	1	1	1	2	1	1	1	1	1	4	5
2	3	1	> 3	1	1	52	0	3	4-10 years	2-4 years	6	1	1	3	4	2	3	4	4	2	4	4	5	2	2	1	4	1	1	4	4	4	1	1	1	1	1	1	1	1	1	1	1	1	1	1	1	1	5
2	3	1	> 3	1	3	30	0	0	0	0	7	5	1	3	2	2	1	2	2	3	4	4	3	4	1	2	1	1	1	5	2	3	1	1	1	1	2	2	1	1	2	2	2	2	2	2	2	5	5
2	3	1	> 3	1	3	33	0	3	4-10 years	2-4 years	7	4	2	2	3	4	2	2	2	3	2	3	2	2	2	2	1	1	1	3	2	2	1	2	1	2	2	2	2	1	1	2	2	2	2	2	2	4	4
2	3	1	> 3	1	3	33	0	4	2-4 years	2-4 years	8	4	1	2	3	4	3	2	3	3	2	3	2	2	2	1	1	1	2	2	2	2	1	1	1	1	1	2	2	1	1	2	2	2	2	2	2	4	5
2	3	1	> 3	1	3	30	0	2	1-2 years	0	6	1	2	2	2	1	1	1	1	1	1	1	1	1	1	1	2	1	1	2	1	1	1	3	1	1	1	1	1	1	1	2	1	1	4	1	4	1	4
2	4	1	> 3	1	1	24	0	3	1-2 years	1-2 years	7	4	1	2	4	3	4	4	4	4	4	4	4	3	3	2	2	1	3	4	2	4	1	1	1	1	1	1	1	1	1	1	1	1	1	1	2	4	5
2	4	1	> 3	1	1	33	0	1	1-2 years	1-2 years	8	4	2	1	1	4	4	4	4	4	4	4	4	2	2	1	1	1	1	1	1	1	1	1	2	1	1	2	1	1	1	1	1	1	1	1	2	4	4
2	4	1	> 3	1	3	47	0	3	4-10 years	2-4 years	9	5	1	2	4	4	2	2	4	5	4	5	2	4	1	1	4	1	1	4	4	4	1	1	1	1	1	4	1	1	1	4	1	1	1	1	5	5	5
2	4	1	> 3	1	1	25	0	1	1-2 years	1-2 years	9	5	1	2	4	4	2	2	4	5	4	5	2	4	1	1	5	1	1	4	4	4	1	2	1	1	1	4	1	1	1	4	1	1	1	1	4	5	5
2	4	1	> 3	1	5	32	0	4	2-4 years	2-4 years	9	4	1	1	4	3	2	2	5	2	2	3	4	2	3	2	2	1	1	5	5	4	1	1	1	1	1	1	1	1	1	1	1	1	2	1	2	4	5
2	4	1	> 3	1	1	47	0	4	4-10 years	> 4 years	9	4	1	2	2	2	3	3	4	4	3	4	4	2	4	1	1	1	1	2	4	4	1	2	1	2	1	2	2	2	2	2	2	3	3	1	4	4	5
2	4	1	> 3	1	3	25	0	4	2-4 years	2-4 years	8	2	2	1	2	2	1	2	2	2	1	2	4	2	2	2	1	1	2	2	2	2	2	2	1	1	2	2	2	1	1	2	2	2	2	2	5	2	4
2	4	1	> 3	1	5	30	0	2	1-2 years	1-2 years	9	4	2	1	4	3	2	2	4	2	3	3	4	2	4	4	1	1	3	5	4	5	2	2	1	2	1	1	1	4	2	2	2	2	2	4	5	4	4
2	4	1	> 3	1	6	29	0	1	> 10 years	2-4 years	9	3	1	2	2	3	2	2	3	4	4	5	2	1	1	1	3	1	2	5	2	3	1	1	1	1	1	1	1	1	1	1	1	1	1	1	1	3	5
2	4	1	> 3	1	3	29	0	2	2-4 years	2-4 years	8	1	1	1	3	3	2	2	3	4	2	4	4	2	4	4	1	1	4	4	2	2	1	1	1	1	1	1	1	1	1	1	1	1	1	1	1	1	5
2	4	1	> 3	1	3	28	0	2	2-4 years	1-2 years	9	4	2	2	2	2	2	2	3	2	2	4	4	3	2	4	2	2	2	2	2	4	2	2	2	2	2	2	2	2	2	2	2	2	2	2	2	4	4
2	2	1	> 3	1	3	40	0	4	4-10 years	> 4 years	0	5	1	4	4	4	4	4	4	4	4	4	4	3	3	1	5	1	1	4	2	1	1	2	1	2	1	1	1	1	1	1	1	1	1	1	4	5	5
2	2	1	> 3	1	5	29	3	4	4-10 years	2-4 years	7	4	2	3	4	2	2	3	4	2	4	3	4	3	2	2	4	1	2	4	4	4	2	2	2	2	2	2	2	2	2	2	2	2	2	2	2	4	4
2	1	1	> 3	2	2	46	0	2	0	2-4 years	7	4	1	2	4	4	2	2	4	2	2	4	4	4	4	4	4	1	1	4	4	4	2	2	2	2	2	1	1	2	2	2	2	2	3	1	4	4	5
2	1	1	> 3	1	1	26	0	2	2-4 years	1-2 years	8	4	1	2	4	2	4	4	4	4	2	4	4	4	2	2	1	1	1	4	4	4	2	2	2	2	2	2	2	2	2	2	2	2	3	3	4	4	5
2	1	1	> 3	1	5	25	0	1	< 1 year	< 1 year	0	4	1	1	4	2	2	4	4	4	2	3	2	4	4	2	4	1	1	4	4	5	1	1	1	1	1	1	1	1	1	1	1	1	1	1	1	4	5
2	1	1	> 3	1	3	29	5	3	1-2 years	1-2 years	8	5	1	1	4	3	5	5	5	3	3	3	4	5	2	1	1	1	1	3	2	5	1	1	1	1	3	1	1	1	1	1	1	1	1	1	1	5	5
2	1	1	> 3	1	3	23	0	1	< 1 year	< 1 year	6	3	1	4	4	3	2	2	4	2	2	3	4	2	2	4	2	1	1	3	4	1	1	1	1	3	1	1	1	1	1	2	3	2	4	3	4	3	5
2	1	1	> 3	1	5	34	0	3	2-4 years	1-2 years	7	4	1	2	4	4	4	4	4	4	4	4	4	4	2	2	4	1	1	4	4	4	1	2	1	1	1	1	1	1	1	1	1	1	1	1	4	4	5
2	1	0	> 3	1	3	52	0	1	2-4 years	0	8	2	2	1	2	1	2	3	2	2	2	3	2	2	2	1	1	1	1	2	1	2	1	1	1	1	1	2	2	1	2	1	1	1	1	1	1	2	4
2	1	1	> 3	1	3	33	0	4	4-10 years	1-2 years	8	4	1	4	2	3	4	3	4	4	3	3	5	4	4	1	1	1	1	4	4	4	1	1	1	1	1	1	1	1	1	1	1	1	1	1	1	4	5
2	1	1	> 3	2	2	60	1	1	2-4 years	1-2 years	7	4	1	2	4	4	4	4	4	4	4	4	4	3	2	2	4	1	1	4	4	4	2	2	2	2	2	1	1	1	1	2	1	1	1	1	2	4	5
1	5	1	1	2	2	46	1	2	2-4 years	1-2 years	7	2	1	3	3	1	2	3	3	3	3	3	2	2	2	2	4	2	2	4	2	2	3	3	1	3	2	1	1	1	1	1	1	1	3	3	2	2	5
1	6	1	3	2	2	55	1	1	> 10 years	1-2 years	7	4	1	2	2	4	2	3	3	5	3	3	2	1	4	4	1	1	3	1	1	2	1	1	1	1	1	2	2	4	1	4	2	2	2	2	2	4	5
1	6	1	3	2	2	44	1	1	1-2 years	0	8	3	2	4	4	4	1	4	4	4	3	3	4	2	4	3	2	2	2	2	3	4	2	2	3	2	2	2	2	3	2	2	2	2	3	3	3	3	4
1	7	1	> 3	1	1	22	3	0	มี	0	0	1	1	1	1	1	2	1	2	2	1	2	1	1	2	2	3	5	4	3	3	2	2	2	2	3	2	1	2	5	1	4	2	3	3	1	1	1	5
1	7	1	> 3	2	2	40	1	4	2-4 years	2-4 years	5	4	1	1	3	4	4	4	4	4	4	4	1	2	2	5	1	1	1	4	2	5	1	1	1	1	1	1	1	1	1	1	1	1	1	3	5	4	5
1	8	1	2	1	1	43	6	4	> 10 years	2-4 years	8	2	1	2	4	4	4	4	4	2	4	4	4	1	4	1	1	1	1	4	2	5	1	1	1	1	1	1	1	2	2	2	4	3	5	4	5	2	5
1	9	1	2	2	2	45	1	1	> 10 years	0	5	4	1	3	2	2	3	3	2	1	3	3	1	4	2	3	1	1	1	1	3	5	1	1	1	1	1	1	1	1	1	3	1	1	5	2	5	4	5
1	10	1	2	2	2	40	1	0	> 10 years	1-2 years	3	3	2	2	2	3	2	2	2	3	4	4	4	2	2	2	2	1	2	2	2	2	2	2	2	2	2	2	2	2	2	2	2	2	2	2	2	3	4
1	10	1	2	2	2	43	1	1	> 10 years	1-2 years	8	4	1	1	4	4	2	4	4	5	4	4	4	4	2	1	1	1	1	2	4	4	1	1	1	1	1	1	1	1	1	1	1	1	5	1	4	4	5
1	10	1	2	2	2	33	1	1	2-4 years	< 1 year	5	4	2	4	2	2	4	4	4	4	4	4	4	4	2	1	4	1	1	3	4	4	1	1	1	1	1	1	1	1	1	1	1	1	3	3	2	4	4
1	10	1	2	2	2	43	1	1	> 10 years	1-2 years	8	4	1	1	4	4	2	4	4	5	4	4	4	4	2	1	1	1	1	2	4	4	1	1	1	1	1	1	1	1	1	1	1	1	5	1	4	4	5
1	11	1	3	2	2	41	3	2	4-10 years	0	7	3	2	4	2	4	2	3	3	4	3	3	2	3	3	3	2	2	2	3	4	3	2	2	2	3	2	2	3	2	2	2	2	2	3	2	2	3	4
1	11	1	3	2	2	49	1	0	1-2 years	0	6	4	1	2	2	3	3	2	3	4	2	3	4	4	4	3	3	1	2	3	4	4	1	2	1	1	1	1	1	1	1	1	1	1	1	1	1	4	5
1	11	1	3	2	4	32	3	0	0	< 1 year	5	3	2	2	4	3	3	3	4	1	2	3	2	1	3	4	1	2	2	2	4	3	1	1	1	4	1	1	1	1	1	1	1	1	1	1	1	3	4
1	11	1	3	2	2	36	3	1	2-4 years	< 1 year	9	3	1	1	1	3	1	1	2	3	3	3	4	2	4	2	2	1	1	4	1	3	1	1	1	1	1	1	1	1	1	1	1	1	2	2	2	3	5
1	11	1	3	2	2	56	1	1	> 10 years	1-2 years	9	2	1	4	2	2	2	2	3	4	2	3	4	1	4	4	2	1	2	2	2	2	1	1	1	1	1	1	1	2	2	2	1	1	2	4	4	2	5
1	11	1	3	2	2	32	2	0	0	0	5	4	2	2	4	2	2	2	4	2	2	4	2	1	1	3	3	1	1	3	1	1	2	2	2	2	2	1	1	1	1	1	1	4	2	4	2	4	4
1	11	1	3	2	2	50	1	2	> 10 years	< 1 year	9	4	2	4	3	4	4	4	4	4	3	3	2	4	4	2	1	1	1	5	5	5	1	1	1	1	1	1	1	1	1	1	1	1	3	1	3	4	4
1	11	1	3	1	1	34	3	0	0	0	7	4	2	1	5	4	3	3	3	2	3	3	4	1	1	4	2	2	2	2	2	3	2	3	3	3	3	1	1	1	1	1	1	1	1	1	1	4	4
1	11	1	3	2	2	33	3	0	0	0	5	4	4	1	4	3	2	4	3	2	2	2	2	1	4	2	2	2	1	2	2	1	1	3	3	1	1	1	1	1	2	1	1	1	5	5	4	4	2
1	12	1	> 3	2	2	31	0	1	4-10 years	1-2 years	7	4	1	2	2	4	4	4	4	4	2	4	2	2	2	3	2	1	2	3	4	4	1	2	1	2	1	1	1	1	1	2	1	2	4	2	4	4	5
1	12	1	> 3	2	2	30	0	1	1-2 years	2-4 years	7	4	1	3	2	2	4	3	4	2	4	4	2	4	4	4	2	1	1	4	5	5	1	1	1	1	1	1	1	1	1	1	1	1	1	1	3	4	5
1	12	1	> 3	2	2	29	0	0	1-2 years	1-2 years	8	4	1	2	2	3	2	4	4	4	4	3	5	2	4	1	1	1	2	3	4	1	1	1	1	4	1	1	1	1	1	1	1	1	1	1	4	4	5
1	12	1	> 3	2	2	36	2	4	2-4 years	2-4 years	6	5	1	4	4	5	4	4	5	4	4	4	4	4	4	2	4	1	1	5	4	4	1	1	1	1	1	1	1	1	1	1	1	1	1	1	1	5	5
1	13	1	> 3	1	1	25	0	0	0	0	0	2	2	2	2	2	2	2	2	2	2	4	2	2	2	2	2	2	2	2	2	2	2	2	2	2	2	2	2	2	2	2	2	2	2	2	2	2	4
1	14	1	2	1	3	43	0	0	0	0	6	4	1	3	4	4	4	4	4	4	5	5	3	4	4	1	2	1	1	4	2	3	1	1	1	3	1	1	1	1	1	1	1	1	1	1	1	4	5
1	14	1	2	1	3	43	0	0	0	0	7	4	2	4	4	4	4	4	4	4	4	5	3	4	4	1	1	1	1	5	4	3	1	1	1	2	1	1	1	1	1	1	1	1	1	1	1	4	4
1	14	1	2	2	2	31	3	1	2-4 years	2-4 years	5	4	2	4	4	2	3	4	4	4	3	3	4	1	4	2	4	1	1	5	2	4	1	1	1	1	1	1	1	1	1	1	1	1	3	2	2	4	4
1	14	1	2	2	2	36	1	4	4-10 years	2-4 years	8	4	2	4	4	4	4	4	4	4	4	4	4	3	2	1	2	2	2	4	4	4	1	1	1	1	1	2	2	2	2	2	2	3	4	2	4	4	4
1	14	1	2	2	2	37	0	0	4-10 years	1-2 years	8	2	2	2	4	2	4	4	4	2	4	4	2	2	4	1	5	1	1	5	4	4	1	1	1	1	1	1	1	1	1	1	1	1	1	4	4	2	4
1	14	1	2	2	2	59	1	0	2-4 years	0	7	4	1	2	4	4	4	4	4	2	2	4	3	2	2	1	2	1	2	4	4	2	1	1	1	3	1	1	2	2	2	2	2	2	2	2	3	4	5
1	15	1	2	2	2	42	1	0	> 10 years	1-2 years	7	4	2	4	3	4	3	3	4	4	3	3	2	2	4	3	2	1	3	4	2	4	1	1	1	1	1	1	1	1	1	1	1	1	2	1	2	4	4
1	15	1	2	2	2	48	1	1	4-10 years	1-2 years	8	5	1	4	5	4	4	5	5	5	4	5	4	4	4	2	4	1	1	4	5	5	1	1	1	1	1	1	1	1	1	2	1	1	1	1	1	5	5
1	15	1	2	2	2	37	1	1	1-2 years	< 1 year	5	2	2	2	2	2	1	3	3	4	3	4	4	1	1	1	1	1	1	4	4	1	1	1	1	1	1	1	1	1	1	1	1	1	1	1	1	2	4
1	15	1	2	2	2	58	1	3	> 10 years	2-4 years	8	4	2	1	3	2	3	3	4	3	3	3	4	3	4	2	4	1	1	4	3	1	1	1	2	2	2	1	2	2	2	2	2	2	4	2	4	4	4
1	15	1	2	2	2	37	1	1	1-2 years	< 1 year	5	2	2	2	2	2	1	3	3	4	3	4	4	1	1	1	1	1	1	4	4	1	1	1	1	1	1	1	1	1	1	1	1	1	1	1	1	2	4
1	15	1	2	2	2	32	4	2	4-10 years	< 1 year	7	4	2	2	3	4	2	2	3	2	3	4	2	2	4	2	2	1	2	4	2	1	2	2	2	2	2	2	2	2	2	2	2	2	2	2	2	4	4
1	16	1	2	2	2	56	1	0	> 10 years	< 1 year	5	3	3	2	3	4	2	3	3	3	3	3	4	3	4	3	2	2	2	3	4	3	3	3	3	3	3	2	2	2	2	2	2	2	2	2	2	3	3
1	16	1	2	1	1	37	2	4	4-10 years	> 4 years	9	5	1	1	5	3	1	3	5	5	2	3	2	4	4	3	2	1	1	2	2	4	1	1	1	1	1	1	1	1	1	1	1	1	1	1	1	5	5
1	16	1	2	2	2	46	1	2	4-10 years	1-2 years	8	4	1	3	4	4	2	3	4	4	3	4	4	3	2	2	1	1	1	1	4	5	1	1	1	1	1	2	2	2	1	2	2	2	2	2	3	4	5
1	17	1	1	2	2	44	1	2	1-2 years	0	5	4	2	2	2	2	2	3	3	3	3	3	2	3	3	2	2	2	2	3	2	3	3	3	3	3	2	2	2	2	2	3	2	2	2	2	3	4	4
1	17	1	1	2	2	34	2	1	2-4 years	< 1 year	5	4	2	2	3	4	4	3	4	4	3	3	2	4	2	3	2	1	1	4	1	4	1	1	1	3	1	1	1	1	1	2	1	1	3	1	2	4	4
1	17	1	1	2	2	58	1	3	> 10 years	0	7	4	2	4	2	4	3	4	4	4	4	4	2	4	4	2	4	2	2	4	4	4	1	2	1	2	1	2	1	1	2	2	2	2	2	2	5	4	4
1	17	1	1	2	2	44	3	0	> 10 years	1-2 years	5	3	2	2	2	2	2	3	3	2	3	4	4	2	3	2	2	2	2	4	4	2	2	2	2	2	2	2	4	2	2	2	2	2	3	3	2	3	4
1	17	1	1	2	2	44	1	2	1-2 years	0	5	4	2	2	2	2	2	3	3	3	3	3	2	3	3	2	2	2	2	3	2	3	3	3	3	3	2	2	2	2	2	3	2	2	2	2	3	4	4
1	18	1	> 3	2	2	30	0	0	0	0	6	4	2	2	4	2	2	4	4	3	3	4	2	3	4	4	2	1	3	2	3	4	2	3	2	4	3	2	2	3	2	2	3	2	4	3	4	4	4
1	18	1	> 3	2	2	47	3	3	2-4 years	2-4 years	8	5	1	5	4	4	4	5	4	2	4	4	2	4	1	1	4	2	1	4	4	4	1	1	2	1	1	2	1	1	1	1	1	1	5	1	4	5	5
1	18	1	> 3	2	2	58	1	3	4-10 years	2-4 years	8	4	1	1	4	4	4	4	4	2	4	4	2	4	2	4	2	1	2	2	2	4	2	2	2	2	2	2	2	2	2	2	1	3	4	4	4	4	5
1	18	1	> 3	2	2	47	3	3	2-4 years	2-4 years	8	5	1	5	4	4	4	5	4	2	4	4	2	4	1	1	4	2	1	4	4	4	1	1	2	1	1	2	1	1	1	1	1	1	5	1	4	5	5
1	18	1	> 3	2	2	56	1	2	> 10 years	1-2 years	8	3	2	3	3	4	2	2	3	2	3	3	4	3	2	2	1	1	2	2	4	4	1	1	1	1	2	1	1	1	2	2	2	2	2	2	2	3	4
1	18	1	> 3	2	2	56	1	4	4-10 years	> 4 years	9	5	1	5	4	3	4	4	4	3	4	4	2	1	1	2	2	1	1	4	4	4	2	2	2	2	2	1	1	1	1	1	1	1	1	1	1	5	5
1	18	1	> 3	2	2	47	0	4	4-10 years	2-4 years	8	5	1	1	4	4	2	4	4	4	4	4	4	4	1	1	1	1	1	4	4	5	1	1	1	1	1	1	1	1	2	1	1	1	1	1	1	5	5
1	18	1	> 3	2	2	55	1	0	0	0	4	5	1	2	3	3	4	4	4	4	3	4	3	3	4	2	4	1	1	4	3	4	1	1	1	3	1	2	1	1	1	2	1	1	2	3	2	5	5
1	18	1	> 3	1	3	34	0	4	4-10 years	1-2 years	8	4	2	4	4	4	3	4	4	4	3	4	4	4	2	1	1	1	1	5	4	2	2	2	2	2	2	1	1	1	1	1	1	1	1	2	1	4	4
1	18	1	> 3	2	2	56	1	2	> 10 years	1-2 years	8	3	2	3	3	4	2	2	3	2	3	3	4	3	2	2	1	1	2	2	4	4	1	1	1	1	2	1	1	1	2	2	2	2	2	2	2	3	4
1	18	1	> 3	2	2	22	0	0	1-2 years	1-2 years	3	4	2	4	4	3	4	4	4	4	4	4	2	2	2	2	2	2	2	4	4	4	2	2	2	2	2	2	2	2	2	2	2	2	2	2	2	4	4
1	18	1	> 3	2	2	56	1	4	4-10 years	> 4 years	9	5	2	4	3	3	3	4	3	4	4	4	2	1	1	1	2	2	2	4	4	4	2	2	2	2	2	1	1	1	1	1	1	1	1	1	1	5	4
1	18	1	> 3	2	2	60	1	4	4-10 years	2-4 years	9	5	1	5	4	4	4	3	4	4	4	4	2	4	4	4	5	5	5	3	2	4	2	2	2	2	1	1	1	1	1	2	1	1	2	1	2	5	5
1	18	1	> 3	2	2	55	1	0	0	0	4	5	1	2	3	3	4	4	4	4	3	4	3	3	4	2	4	1	1	4	3	4	1	1	1	3	1	2	1	1	1	2	1	1	2	3	2	5	5
1	18	1	> 3	2	2	56	1	4	> 10 years	2-4 years	9	4	1	2	4	2	2	3	4	4	2	4	4	3	2	4	2	1	1	4	4	4	1	1	2	2	2	1	1	2	1	1	1	2	2	2	2	4	5
1	18	1	> 3	2	2	55	1	2	4-10 years	2-4 years	8	4	2	1	4	3	3	4	4	4	3	4	4	3	3	4	3	1	1	2	2	1	2	2	2	2	2	1	1	1	1	2	1	1	1	2	2	4	4
1	18	1	> 3	2	2	47	3	3	2-4 years	2-4 years	8	5	1	5	5	4	5	4	4	2	4	4	2	4	2	1	5	1	1	4	4	5	1	1	1	1	1	1	1	1	1	1	1	1	5	2	5	5	5
1	18	1	> 3	2	2	37	3	1	> 10 years	> 4 years	8	4	1	5	5	3	2	1	3	5	3	3	4	2	3	3	3	1	1	3	2	1	2	2	2	3	2	1	2	2	2	2	2	3	3	3	3	4	5
1	19	1	1	2	2	47	1	2	> 10 years	1-2 years	7	4	1	2	4	4	3	4	4	5	2	3	4	3	3	1	4	1	1	3	3	5	1	1	1	1	1	1	1	1	1	1	1	1	1	1	3	4	5
1	20	0	> 3	2	2	57	1	2	> 10 years	1-2 years	8	4	1	4	4	3	2	3	4	3	3	3	4	2	2	1	4	2	1	4	3	2	1	1	1	1	1	1	1	1	2	2	1	2	3	2	2	4	5
1	20	1	> 3	2	2	42	1	2	> 10 years	< 1 year	5	4	2	2	3	4	2	3	4	4	2	3	2	2	2	2	3	1	1	4	4	4	2	2	2	2	2	1	1	1	1	1	1	1	3	3	2	4	4
1	21	1	> 3	2	2	35	0	1	> 10 years	1-2 years	8	4	1	4	4	4	2	2	4	2	2	4	4	2	4	1	2	2	4	2	2	2	2	2	2	2	2	1	1	1	1	1	1	1	1	1	1	4	5
1	21	1	> 3	2	2	29	0	1	1-2 years	1-2 years	4	2	4	5	4	2	1	4	3	5	1	5	4	2	2	1	1	1	1	2	1	1	1	3	1	1	1	1	1	2	2	2	2	2	1	2	2	2	2
1	21	1	> 3	1	1	43	1	1	2-4 years	2-4 years	8	3	2	2	2	2	2	2	4	2	2	3	2	4	2	1	4	1	1	4	2	4	1	1	1	1	1	1	1	1	1	2	2	2	2	4	4	3	4
1	22	1	2	1	3	27	3	3	1-2 years	1-2 years	8	2	1	1	5	2	1	3	1	1	1	3	2	1	3	1	1	1	2	5	2	1	1	1	1	1	1	1	1	1	1	1	1	3	5	3	1	2	5
1	22	1	2	2	2	57	1	4	1-2 years	1-2 years	7	5	1	5	4	4	4	4	5	4	4	5	2	4	1	1	5	1	1	4	4	5	2	2	1	2	1	1	1	1	1	1	1	1	1	1	1	5	5
1	22	1	2	2	2	57	1	4	> 10 years	1-2 years	7	4	1	5	5	4	2	4	5	4	4	5	1	4	1	1	4	1	1	5	4	4	1	1	1	1	1	1	1	1	1	1	1	1	1	1	1	4	5
1	23	1	1	2	2	55	6	1	> 10 years	< 1 year	7	4	1	2	3	4	4	4	3	2	3	3	4	4	3	1	1	1	1	3	3	2	1	1	2	2	2	2	1	1	1	2	2	2	3	2	3	4	5
1	23	1	1	2	2	57	1	2	> 10 years	< 1 year	7	4	1	1	3	5	3	5	5	2	1	1	3	3	2	1	1	1	1	2	1	5	1	1	1	1	1	1	1	1	1	2	1	1	1	1	2	4	5
1	23	1	1	2	2	57	1	2	> 10 years	< 1 year	7	4	1	1	3	5	3	5	5	2	1	1	3	3	2	1	1	1	1	2	1	5	1	1	1	1	1	1	1	1	1	2	1	1	1	1	2	4	5
1	23	1	1	1	1	35	2	2	1-2 years	0	8	3	2	1	4	4	3	3	4	4	3	3	4	2	4	3	2	1	1	3	1	1	2	2	2	2	2	2	2	2	2	2	3	3	4	3	5	3	4
1	23	1	1	2	2	46	1	2	2-4 years	< 1 year	8	3	1	3	1	3	2	2	1	4	3	4	2	3	1	1	1	1	1	2	2	1	1	1	1	1	1	1	1	1	1	1	1	1	1	1	1	3	5
1	23	1	1	2	2	57	1	2	> 10 years	< 1 year	7	5	1	1	4	5	5	5	4	4	5	4	3	2	1	2	4	1	1	2	2	5	1	3	1	2	2	2	1	1	1	1	2	1	2	2	3	5	5
1	23	1	1	2	2	46	3	2	1-2 years	1-2 years	6	4	2	2	4	4	3	3	4	4	3	3	4	2	2	4	2	2	1	2	1	3	2	3	2	3	2	2	1	2	2	2	1	1	1	1	1	4	4
1	24	1	2	2	2	55	1	4	> 10 years	1-2 years	6	3	1	1	3	4	4	4	3	4	4	4	2	2	2	1	2	1	1	5	5	5	1	1	1	1	1	1	1	1	1	1	1	3	2	1	1	3	5
1	24	1	2	2	2	57	1	4	> 10 years	2-4 years	9	5	1	5	5	4	4	3	5	4	4	4	5	4	3	1	4	1	1	4	4	4	1	1	1	1	1	1	1	1	1	1	1	1	1	1	1	5	5
1	24	1	2	2	2	38	1	2	> 10 years	1-2 years	7	4	2	2	2	4	2	3	2	3	3	3	4	1	4	2	4	1	2	3	3	4	1	1	1	1	1	1	1	1	1	1	1	1	2	1	2	4	4
1	24	1	2	2	2	41	3	1	2-4 years	< 1 year	7	3	2	1	3	2	3	3	4	3	3	4	4	1	2	4	2	1	1	1	1	2	2	2	1	2	2	1	2	1	1	2	1	1	3	3	2	3	4
1	25	1	1	1	1	29	6	2	1-2 years	< 1 year	7	4	1	2	5	2	4	4	5	5	4	5	4	1	4	3	1	1	1	3	3	5	1	1	1	1	1	1	1	1	1	2	1	1	2	2	1	4	5
1	26	1	2	1	1	45	3	4	4-10 years	0	9	3	2	1	2	4	3	4	4	4	3	3	1	3	3	2	2	1	1	4	1	2	1	1	2	1	1	1	1	1	1	1	1	1	1	1	2	3	4
1	26	1	2	2	2	38	4	0	< 1 year	0	2	5	1	3	2	3	1	4	3	2	2	4	2	4	1	5	1	3	3	1	3	3	1	1	1	3	1	1	1	1	3	1	1	1	1	1	1	5	5
1	26	1	2	2	2	51	2	4	> 10 years	2-4 years	9	5	1	4	3	2	3	3	3	2	3	3	1	5	4	2	5	1	2	5	5	5	1	1	1	1	1	1	2	2	2	2	1	1	2	1	3	5	5
1	26	1	2	2	2	32	1	0	< 1 year	0	6	4	2	4	4	4	2	4	4	3	3	4	2	2	2	2	4	1	2	4	4	4	2	2	1	2	2	2	1	1	1	1	1	1	1	1	1	4	4
1	27	0	> 3	1	1	21	0	0	0	0	0	1	1	1	4	1	4	5	1	1	4	5	1	1	3	1	4	4	3	5	1	4	2	1	2	5	1	1	4	5	1	4	4	1	1	5	1	1	5
1	27	1	> 3	2	2	45	1	2	> 10 years	2-4 years	7	5	2	3	3	5	4	5	3	4	3	4	2	3	2	2	2	1	1	4	2	4	1	1	1	1	1	1	1	1	1	1	1	2	1	1	4	5	4
1	28	1	2	2	2	44	1	2	2-4 years	1-2 years	5	2	1	2	2	2	2	4	4	2	2	3	2	2	2	2	4	1	2	2	2	2	2	2	2	2	2	2	2	2	2	2	2	3	2	2	2	2	5
1	28	1	2	2	2	45	1	4	4-10 years	2-4 years	7	4	1	4	2	4	3	4	4	4	3	4	4	1	4	2	1	1	1	2	2	2	1	1	2	3	1	1	1	1	2	2	1	1	2	1	2	4	5
1	29	1	3	2	2	48	1	2	มี	มี	7	2	3	1	2	2	1	3	2	4	3	3	4	2	4	4	2	1	2	2	3	1	3	3	2	3	2	1	1	2	1	1	2	2	2	2	2	2	3
1	29	1	3	2	2	47	1	2	2-4 years	2-4 years	7	2	2	2	2	3	2	2	2	2	2	3	2	2	2	3	2	2	2	2	2	2	2	2	2	2	2	2	2	2	2	2	2	2	2	2	3	2	4
1	29	1	3	2	2	47	1	2	2-4 years	2-4 years	8	2	2	2	2	2	2	3	2	2	2	2	2	2	2	2	2	2	2	2	2	2	2	2	2	2	2	2	2	2	2	2	2	2	2	2	3	2	4
1	29	1	3	2	2	56	2	2	> 10 years	2-4 years	7	4	3	2	2	3	3	3	3	5	3	3	2	1	1	5	1	1	1	1	1	5	1	1	1	1	1	1	1	1	2	1	1	3	5	5	5	4	3
1	29	1	3	2	2	47	1	2	2-4 years	2-4 years	7	2	2	2	2	3	2	2	2	2	2	3	2	2	2	3	2	2	2	2	2	2	2	2	2	2	2	2	2	2	2	2	2	2	2	2	3	2	4
1	30	1	> 3	1	3	29	0	1	< 1 year	< 1 year	9	4	2	2	4	4	2	4	4	2	2	2	4	2	2	2	1	1	2	4	4	4	1	1	1	2	1	1	1	1	1	1	1	1	1	1	2	4	4
1	30	1	> 3	1	3	29	0	1	< 1 year	< 1 year	9	4	2	2	4	4	2	4	4	2	2	2	4	2	2	2	1	1	2	4	4	4	1	1	1	2	1	1	1	1	1	1	1	1	1	1	2	4	4
1	30	1	> 3	2	2	52	1	4	4-10 years	2-4 years	7	4	1	5	4	4	3	4	4	2	3	4	4	3	4	3	2	1	1	4	3	5	2	2	1	2	2	1	1	1	1	2	2	2	3	3	4	4	5
1	31	1	> 3	2	2	32	1	4	4-10 years	2-4 years	7	4	1	3	3	4	2	4	4	4	4	4	2	4	4	2	2	2	2	2	2	2	1	1	2	1	1	1	1	1	1	1	1	4	2	2	3	4	5
1	31	1	> 3	1	3	35	0	4	4-10 years	2-4 years	8	2	2	1	2	4	3	2	4	3	3	2	4	2	5	4	1	1	2	2	2	2	1	2	1	1	1	1	1	1	1	1	2	2	2	2	2	2	4
1	31	1	> 3	2	2	55	1	1	4-10 years	1-2 years	7	4	2	3	3	4	4	4	4	4	3	4	4	2	5	2	4	1	1	4	4	5	1	1	1	1	1	1	1	1	1	1	1	1	2	1	1	4	4
1	31	1	> 3	2	2	32	1	4	4-10 years	2-4 years	7	4	1	3	3	4	2	4	4	4	4	4	2	4	4	2	2	2	2	2	2	2	1	1	2	1	1	1	1	1	1	1	1	4	2	2	3	4	5
1	32	1	> 3	2	2	41	1	4	2-4 years	0	6	2	3	1	1	2	2	3	3	4	2	3	4	1	4	4	1	1	1	4	2	2	1	2	3	1	2	1	1	1	1	2	2	2	5	5	5	2	3
1	33	1	3	2	2	30	0	0	0	0	6	4	2	2	4	2	2	4	4	2	4	4	4	2	4	2	2	1	2	2	2	4	2	2	1	2	2	2	2	2	1	3	2	2	2	2	2	4	4
1	33	1	3	2	2	39	1	1	4-10 years	1-2 years	7	4	2	1	2	3	2	2	3	2	2	3	2	2	2	2	1	1	2	2	2	4	1	2	1	1	1	1	2	1	2	2	2	2	1	2	2	4	4
1	34	1	1	2	2	51	1	1	> 10 years	0	8	5	2	3	4	4	4	4	4	4	4	4	5	4	4	2	2	1	1	4	4	4	2	2	2	2	2	1	1	1	1	1	1	1	1	1	2	5	4
1	35	1	> 3	2	2	30	3	1	1-2 years	1-2 years	5	4	1	4	2	4	2	2	4	4	2	3	2	1	4	4	4	1	3	1	1	5	2	2	2	2	2	1	1	4	1	1	1	1	4	1	4	4	5
1	35	1	> 3	2	2	39	3	0	2-4 years	0	3	4	2	2	4	3	3	4	4	4	3	3	4	2	2	2	4	2	2	4	2	4	2	3	2	2	1	1	2	2	2	2	2	2	4	4	2	4	4
1	35	1	> 3	2	2	57	1	1	2-4 years	2-4 years	5	4	2	1	2	3	2	4	3	3	3	3	4	2	4	2	4	1	1	4	2	4	1	1	1	1	1	1	1	1	1	1	1	1	2	2	3	4	4
1	35	1	> 3	2	2	57	1	1	2-4 years	2-4 years	5	4	2	1	2	3	2	4	3	3	3	3	4	2	4	2	4	1	1	4	2	4	1	1	1	1	1	1	1	1	1	1	1	1	2	2	3	4	4
1	35	1	> 3	2	2	57	1	1	2-4 years	2-4 years	4	4	1	1	2	4	3	3	3	2	3	3	2	2	2	1	5	1	1	5	3	4	1	1	1	1	1	1	1	1	1	1	1	1	3	3	3	4	5
1	36	1	> 3	2	4	35	0	0	1-2 years	0	3	1	1	1	3	2	2	1	3	3	3	3	2	2	2	2	2	2	2	2	2	2	2	2	2	2	2	2	2	2	2	2	2	2	2	2	2	1	5
1	36	1	> 3	2	2	47	0	0	> 10 years	> 4 years	6	2	2	2	3	1	3	4	4	2	3	5	4	2	2	5	1	1	2	1	1	2	5	5	2	5	5	1	1	1	1	1	2	2	2	2	2	2	4
1	36	1	> 3	1	1	40	1	3	4-10 years	1-2 years	7	3	2	2	3	2	2	2	3	4	2	3	4	4	3	4	1	1	2	2	4	1	2	2	2	3	2	2	1	2	2	2	2	2	4	2	2	3	4
1	37	1	2	2	2	58	1	2	> 10 years	1-2 years	9	5	5	5	5	4	4	5	5	1	5	5	5	5	4	4	1	1	1	1	4	5	1	1	1	1	1	1	1	1	1	1	1	1	1	1	4	5	1
1	38	1	1	2	2	54	0	3	> 10 years	< 1 year	6	2	2	2	2	3	3	4	3	3	3	3	2	4	3	2	1	1	1	2	4	4	1	1	1	2	1	2	2	2	1	2	1	1	1	1	1	2	4
1	39	1	> 3	2	2	43	1	4	2-4 years	2-4 years	7	4	2	4	4	3	4	4	4	4	3	3	4	4	4	4	2	1	2	3	4	4	2	3	2	4	2	2	2	2	2	2	2	2	2	2	3	4	4
1	39	1	> 3	2	2	43	1	4	> 10 years	2-4 years	8	3	2	3	2	2	2	4	4	4	4	4	4	4	2	2	4	1	2	4	4	4	2	2	2	2	2	2	2	2	2	2	2	2	2	2	2	3	4
1	39	1	> 3	2	2	41	1	2	2-4 years	< 1 year	4	4	2	4	2	4	4	4	4	4	4	4	2	3	2	2	2	2	2	4	4	4	1	1	1	2	1	1	1	1	2	1	2	2	2	2	2	4	4
1	39	1	> 3	2	2	38	1	0	< 1 year	< 1 year	6	4	1	2	4	3	3	3	3	3	3	3	4	2	4	4	2	1	1	2	3	3	1	1	3	3	2	2	1	2	1	1	1	1	1	1	1	4	5
1	40	1	> 3	1	5	37	0	4	4-10 years	> 4 years	8	1	1	4	3	3	4	4	3	1	4	3	3	2	1	1	1	1	2	4	2	2	2	2	2	3	2	1	1	1	1	1	1	1	1	1	1	1	5
1	40	1	> 3	1	5	37	0	4	4-10 years	> 4 years	8	1	1	4	3	3	4	4	3	1	4	3	3	2	1	1	1	1	2	4	2	2	2	2	2	3	2	1	1	1	1	1	1	1	1	1	1	1	5
1	40	1	> 3	2	2	56	1	4	2-4 years	2-4 years	7	4	1	4	2	4	4	4	4	2	4	4	4	2	1	4	2	2	1	2	4	4	1	1	1	1	1	1	1	2	1	1	1	2	1	1	2	4	5
1	40	1	> 3	1	5	28	0	4	2-4 years	2-4 years	8	4	1	5	4	4	4	4	4	2	2	4	5	2	2	1	1	1	1	4	4	4	2	2	2	2	2	2	1	1	1	1	1	2	2	2	1	4	5
1	41	1	1	2	2	53	1	3	4-10 years	1-2 years	8	4	1	2	4	4	4	5	4	3	4	4	4	2	4	2	4	1	1	4	3	2	1	1	1	1	1	1	1	1	1	1	1	1	4	1	1	4	5
1	42	1	> 3	1	1	43	3	1	1-2 years	1-2 years	9	5	1	4	4	5	5	5	5	4	4	4	4	3	4	4	4	2	1	2	2	5	1	1	1	1	1	1	1	1	1	1	1	1	1	1	1	5	5
1	42	1	> 3	2	6	49	0	0	> 10 years	1-2 years	6	2	2	3	3	3	2	2	3	1	2	3	2	2	2	2	1	1	2	2	2	2	2	2	2	2	2	2	1	2	1	2	1	1	1	1	2	2	4
1	42	1	> 3	2	2	57	1	1	> 10 years	1-2 years	8	1	1	4	4	4	3	4	4	3	3	3	5	2	1	1	2	1	1	4	4	4	1	1	2	2	1	2	2	2	1	2	1	2	2	2	2	1	5
1	42	0	> 3	2	2	51	1	1	4-10 years	2-4 years	7	4	2	4	4	4	3	4	4	3	3	4	4	2	4	2	4	2	1	2	2	2	1	2	1	3	1	2	2	2	2	2	1	1	1	1	2	4	4
1	42	1	> 3	2	2	44	1	0	2-4 years	2-4 years	4	2	2	2	2	3	2	2	3	2	3	3	4	2	2	2	4	2	2	2	4	2	2	2	2	2	2	2	2	2	2	2	2	2	2	2	2	2	4
1	42	1	> 3	2	2	43	1	1	2-4 years	1-2 years	9	4	1	5	5	4	4	4	4	4	4	4	4	3	3	1	1	1	1	3	1	3	1	1	1	1	1	1	1	1	1	1	1	1	1	1	1	4	5
1	43	1	> 3	1	3	29	2	0	2-4 years	1-2 years	7	5	1	2	4	4	4	4	5	4	3	5	2	4	5	1	3	1	1	4	2	4	1	1	1	1	1	1	1	1	1	1	1	1	1	1	1	5	5
1	43	1	> 3	2	2	46	1	0	< 1 year	< 1 year	7	4	1	5	4	4	4	4	3	3	3	5	2	2	4	1	5	1	1	5	3	4	1	1	2	3	1	1	1	1	1	1	1	1	3	3	1	4	5
1	44	1	> 3	2	2	41	1	1	4-10 years	0	7	4	1	2	4	4	2	4	4	4	4	3	2	4	2	1	4	1	1	2	4	2	2	2	2	2	2	2	1	1	2	1	1	1	1	2	2	4	5
1	44	1	> 3	2	2	53	1	3	> 10 years	2-4 years	8	4	2	1	2	4	4	4	3	2	4	4	1	4	1	5	2	1	1	1	5	4	1	1	1	1	1	2	1	1	1	1	1	1	1	1	1	4	4
1	45	1	> 3	2	2	28	0	1	1-2 years	0	5	4	2	1	1	4	3	4	2	2	2	3	4	1	1	1	1	1	1	3	3	2	1	1	1	1	1	1	1	1	1	1	1	1	1	1	1	4	4
1	45	1	> 3	1	3	27	0	2	1-2 years	1-2 years	0	2	2	2	2	4	3	3	4	2	2	4	4	2	2	1	4	1	1	5	4	1	1	1	1	1	1	1	1	1	1	1	1	1	1	1	3	2	4
1	45	1	> 3	2	2	47	0	4	2-4 years	2-4 years	7	2	2	2	2	2	2	3	3	3	1	3	4	1	1	4	1	2	2	4	2	4	2	2	2	2	2	1	1	1	1	1	1	1	2	2	5	2	4
1	45	1	> 3	2	6	26	5	3	1-2 years	1-2 years	8	5	1	1	4	4	4	5	2	5	5	5	5	2	1	1	1	1	1	4	2	2	1	1	1	1	1	1	1	1	1	1	1	1	4	4	4	5	5
1	45	1	> 3	2	2	30	4	2	1-2 years	1-2 years	8	4	2	2	2	4	4	4	4	4	3	4	4	2	2	2	4	2	2	4	2	2	2	2	4	4	2	2	2	2	2	2	2	2	2	2	2	4	4
1	45	1	> 3	1	1	22	2	1	0	0	0	2	1	1	4	3	3	3	3	3	3	5	1	1	2	2	5	1	3	3	5	1	1	2	5	5	5	5	1	1	3	3	2	3	1	5	5	2	5
1	45	1	> 3	2	2	56	0	1	2-4 years	1-2 years	0	2	2	2	2	3	3	4	3	3	3	3	3	1	2	1	2	2	2	2	2	2	1	1	1	1	1	1	1	1	1	1	1	1	1	2	1	2	4
1	46	1	3	2	2	58	1	4	> 10 years	2-4 years	8	4	1	1	4	4	2	2	4	4	2	4	4	2	2	5	1	1	1	2	4	4	1	1	1	1	1	1	1	3	2	2	2	2	2	1	2	4	5
1	46	1	3	2	2	35	1	4	1-2 years	1-2 years	7	5	1	5	5	4	2	2	5	3	4	5	5	4	4	1	4	1	1	5	4	4	1	1	1	1	1	1	1	1	1	3	1	1	1	5	1	5	5
1	47	1	3	1	3	34	0	1	1-2 years	0	7	4	2	4	2	4	3	3	3	2	2	2	3	4	4	2	2	1	3	4	2	4	2	2	1	2	2	2	1	1	1	1	2	2	2	2	3	4	4
1	47	1	3	2	2	57	1	1	4-10 years	1-2 years	7	1	1	2	4	4	4	4	4	4	4	4	4	2	3	4	2	2	2	2	2	2	2	2	1	2	1	2	1	1	1	1	1	2	3	3	3	1	5
1	47	1	3	2	2	52	1	3	> 10 years	2-4 years	0	4	1	5	4	2	4	3	5	2	3	3	2	1	2	1	4	1	1	2	4	4	1	1	1	1	1	2	1	1	1	2	1	2	4	4	4	4	5
1	47	1	3	2	2	57	1	1	4-10 years	1-2 years	7	1	1	2	4	4	4	4	4	4	4	4	4	2	3	4	2	2	2	2	2	2	2	2	1	2	1	2	1	1	1	1	1	2	3	3	3	1	5
1	47	1	3	2	2	55	1	1	มี	2-4 years	9	5	1	2	5	5	1	5	5	3	1	5	5	5	1	5	1	1	1	1	1	1	1	1	1	1	1	1	1	1	1	1	1	1	5	5	5	5	5
1	47	1	3	2	2	50	3	3	2-4 years	2-4 years	8	2	2	2	2	4	2	3	4	4	3	3	4	1	4	4	2	1	2	1	1	1	2	2	2	2	2	2	2	1	1	2	2	3	3	2	4	2	4
1	47	1	3	2	2	57	1	1	4-10 years	1-2 years	7	1	1	2	4	4	4	4	4	4	4	4	4	2	3	4	2	2	2	2	2	2	2	2	1	2	1	2	1	1	1	1	1	2	3	3	3	1	5
1	47	1	3	2	2	49	1	2	> 10 years	> 4 years	7	4	2	2	2	4	1	2	2	2	2	3	2	3	3	2	4	2	3	3	2	3	3	2	2	2	1	1	1	1	1	2	1	1	4	4	5	4	4
1	48	1	> 3	2	2	40	1	4	1-2 years	1-2 years	9	5	5	5	5	4	2	5	5	5	5	5	1	1	4	2	1	1	5	4	2	5	1	1	1	1	1	1	1	1	1	1	1	1	1	1	1	5	1
1	49	1	1	2	2	45	1	1	4-10 years	1-2 years	6	3	2	4	3	4	4	5	3	4	4	3	2	4	2	1	1	1	1	3	4	5	1	2	3	3	3	1	1	1	1	2	1	1	5	2	3	3	4
1	49	1	1	2	2	37	3	3	4-10 years	0	7	4	1	2	2	4	3	4	4	4	3	5	3	2	2	1	5	1	1	4	2	2	2	2	2	2	2	2	2	2	2	2	2	2	2	2	2	4	5
1	50	1	2	2	2	52	1	4	> 10 years	2-4 years	9	5	1	5	5	4	2	2	5	4	4	4	4	4	2	4	1	1	1	3	4	5	1	1	1	1	2	2	1	1	1	1	1	1	1	2	3	5	5
[truncated: 44 more columns]
